# Supplementary material for: Immunohistochemical Detection of Estrogen Receptor-Beta (ERβ) with PPZ0506 Antibody in Murine Tissue: From Pitfalls to Optimization
Source: Biomedicines. 2022 Dec 1;10(12):3100. doi: 10.3390/biomedicines10123100 (PMC9775465; doi:10.3390/biomedicines10123100)
Supplement: Supplementary file 1 [file biomedicines-10-03100-s001.zip]

Archive with 1 entries (1 files):
- biomedicines-2049955-supplementary.pdf
